# Supplementary material for: Stable, active CO2 reduction to formate via redox-modulated stabilization of active sites
Source: Nat Commun. 2021 Sep 1;12:5223. doi: 10.1038/s41467-021-25573-9 (PMC8410779; doi:10.1038/s41467-021-25573-9)
Supplement: Supplementary file 1 — Author Meta Data [file 41467_2021_25573_MOESM1_ESM.txt]

TITLE

Stable, active CO2 reduction to formate via redox-modulated stabilization of active sites

AUTHOR/ORCID/PRIMARY AFFILIATION

Miao Zhong, null
Nanjing University, College of engineering and applied science, Nanjing, Jiangsu, China

Le Li, null
Nanjing University, China

Adnan Ozden, null
University of Toronto, Mechanical and Industrial Engineering, Toronto, Ontario, Canada

Shuyi Guo, null
Kuang Yaming Honors School and Institute for Brain Sciences, Nanjing University, Nanjing 210093, China, China

F. Pelayo Garcia de Arquer, 0000-0003-2422-6234
University of Toronto, Department of Electrical and Computer Engineering, Toronto, Ontario, Canada

Chuanhao Wang, null
Nanjing University, China

Mingzhe Zhang, null
Nanjing University, China

jin zhang, null
Nanjing University, China

Haoyang Jiang, null
Nanjing University, China

Wei Wang, 0000-0001-5441-0302
Nanjing University, Nanjing, China

Hao Dong, 0000-0001-7280-7506
Kuang Yaming Honors School & Institute for Brain Sciences, Nanjing University, China

David Sinton, 0000-0003-2714-6408
University of Toronto, Mechanical and Industrial Engineering, Toronto, ON, Canada

Edward H. Sargent, 0000-0003-0396-6495
University of Toronto, Canada

FUNDING DETAILS
Miao Zhong, This work was supported financially by the National Key R&D Program of China ( No. 2020YFA0406102), the National Natural Science Foundation of China (grant number 91963121), the Natural Science Foundation of Jiangsu Province (Grant No. BK20190056). Parts of the calculations were performed using computational resources on an IBM Blade cluster system from the High-Performance Computing Center (HPCC) of Nanjing University.


AUTHOR CONTRIBUTIONS
